# Supplementary material for: Static Magnetic Fields Reduce Oxidative Stress to Improve Wound Healing and Alleviate Diabetic Complications
Source: Cells. 2022 Jan 27;11(3):443. doi: 10.3390/cells11030443 (PMC8834397; doi:10.3390/cells11030443)
Supplement: Supplementary file 1 [file cells-11-00443-s001.zip]

Archive with 1 entries (1 files):
- cells-1523802-supplementary.pdf
